# Supplementary material for: Development and Replication of a Genome-Wide Polygenic Risk Score for Chronic Back Pain
Source: J Pers Med. 2023 Jun 10;13(6):977. doi: 10.3390/jpm13060977 (PMC10304922; doi:10.3390/jpm13060977)
Supplement: Supplementary file 1 [file jpm-13-00977-s001.zip]

Archive with 1 entries (1 files):
- jpm-2380927-supplementary.xlsx
