# Supplementary material for: Development and Replication of a Genome-Wide Polygenic Risk Score for Chronic Back Pain
Source: J Pers Med. 2023 Jun 10;13(6):977. doi: 10.3390/jpm13060977 (PMC10304922; doi:10.3390/jpm13060977)
Supplement: Supplementary file 1 [file jpm-13-00977-s001.zip › jpm-2380927-supplementary.xlsx]

## Sheet: ST1
Supplementary Table S1. Description of twelve risk factors used for PRS by enviroment interaction analysis. Complete covariate names are those used by the UK Biobank.
Covariate abbreviation	Complete covariate name
Age	“Age at recruitment”
Sex	“Sex”
Body Mass Index (BMI)	“Body mass index (BMI)”
Income	“Average total household income before tax”
Education	“Age completed full time education”
Alcohol consumption	“Alcohol intake frequency”
Smoking status	“Smoking status”
Depression	“Seen doctor (GP) for nerves, anxiety, tension or depression” or “Seen a psychiatrist for nerves, anxiety, tension or depression”
Physical activity	“Number of days/week of moderate physical activity 10+ minutes”
Sleep duration	“Sleep duration”
Standing height	“Standing height”
Sitting to standing height ratio	“Sitting height” divided by “Standing height”

## Sheet: ST2
Supplementary Table S2. The results of PRS assosiations with ICD-10 and OPCS-4 codes.
Abbreviations:
CBP PRS - PRS on chronic back pain (CBP), standardized variable
Note: Significance threshold is set at 0.0001650165. Statistically significant results are written in red
*logistic regression results
		CBP PRS
Nomenclature	Code/trait	Odds Ratio	Beta*	SE*	P-value*	Prevalence of the code/trait, %	Code/trait description
Participant-reported	Chronic back pain	1.24011	0.215203	0.00760464	3.56011e-176	17.9176	Back pain for 3+ months
Participant-reported	Chronic neck pain	1.17675	0.162755	0.00789341	1.85135e-94	16.173	Neck pain for 3+ months
Participant-reported	Chronic knee pain	1.15189	0.1414	0.00774039	1.49191e-74	16.9992	Knee pain for 3+ months
Participant-reported	Chronic hip pain	1.16823	0.155488	0.0101566	6.64581e-53	9.02912	Hip pain for 3+ months
ICD10	I10	1.12374	0.116667	0.0077557	3.85534e-51	18.396	I10 Essential (primary) hypertension
OPCS	G45	1.12225	0.115338	0.00781347	2.59725e-49	16.7621	G45 Diagnostic fibreoptic endoscopic examination of upper gastrointestinal tract
ICD10	M54	1.26218	0.232837	0.0163063	2.95899e-46	3.25624	M54 Dorsalgia
Participant-reported	Chronic stomach pain	1.20361	0.185325	0.0134849	5.59921e-43	4.84775	Stomach pain for 3+ months
ICD10	M47	1.30038	0.262657	0.0222833	4.54722e-32	1.7213	M47 Spondylosis
Participant-reported	Chronic headache	1.12532	0.118069	0.0100992	1.41751e-31	9.21131	Head pain for 3+ months
ICD10	M17	1.17304	0.159599	0.0137187	2.77793e-31	4.7188	M17 Gonarthrosis [arthrosis of knee]
ICD10	M51	1.29382	0.257602	0.0222503	5.36e-31	1.71547	M51 Other intervertebral disk disorders
OPCS	A52	1.35187	0.301485	0.026607	9.21034e-30	1.19468	A52 Therapeutic epidural injection
ICD10	K29	1.13965	0.130726	0.0116616	3.64658e-29	6.64725	K29 Gastritis and duodenitis
OPCS	W90	1.22816	0.205518	0.018499	1.1257e-28	2.51248	W90 Puncture of joint
ICD10	M19	1.17649	0.162538	0.0151536	7.68219e-27	3.83694	M19 Other arthrosis
ICD10	M13	1.21246	0.19265	0.0181152	2.05527e-26	2.6406	M13 Other arthritis
ICD10	F17	1.21263	0.192794	0.0182608	4.6739e-26	2.58236	F17 Mental and behavioural disorders due to use of tobacco
ICD10	E78	1.11604	0.109787	0.0105535	2.40544e-25	8.5782	E78 Disorders of lipoprotein metabolism and other lipidaemias
ICD10	I20	1.15836	0.147008	0.0145565	5.57306e-24	4.24043	I20 Angina pectoris
OPCS	V54	1.3076	0.268192	0.0268332	1.60644e-23	1.17304	V54 Other operations on spine
ICD10	K21	1.13543	0.127012	0.0129371	9.45006e-23	5.29451	K21 Gastro-oesophageal reflux disease
ICD10	M75	1.21111	0.191538	0.0198546	5.05981e-22	2.16556	M75 Shoulder lesions
ICD10	E66	1.19516	0.178278	0.0184899	5.31687e-22	2.50666	E66 Obesity
ICD10	J45	1.12208	0.115184	0.0120208	9.50794e-22	6.17138	J45 Asthma
ICD10	M79	1.18293	0.167995	0.0175651	1.13139e-21	2.78785	M79 Other soft tissue disorders, not elsewhere classified
OPCS	V55	1.23212	0.208737	0.0219307	1.76518e-21	1.76705	V55 Levels of spine
ICD10	E11	1.14005	0.131074	0.0143744	7.60919e-20	4.29867	E11 Non-insulin-dependent diabetes mellitus
ICD10	K44	1.11525	0.109076	0.0120066	1.03945e-19	6.24626	K44 Diaphragmatic hernia
OPCS	J18	1.15534	0.144397	0.01663	3.85733e-18	3.1381	J18 Excision of gall bladder
ICD10	J44	1.20339	0.185145	0.0213264	3.90537e-18	1.90599	J44 Other chronic obstructive pulmonary disease
ICD10	K57	1.10868	0.103174	0.0119256	5.0835e-18	6.42097	K57 Diverticular disease of intestine
ICD10	F32	1.16744	0.154815	0.0179754	7.14172e-18	2.65308	F32 Depressive episode
ICD10	M25	1.15499	0.144088	0.0167672	8.44254e-18	3.06406	M25 Other joint disorders, not elsewhere classified
ICD10	K80	1.14597	0.136253	0.0159612	1.38399e-17	3.42013	K80 Cholelithiasis
OPCS	W82	1.14759	0.137663	0.0162479	2.39817e-17	3.27288	W82 Therapeutic endoscopic operations on semilunar cartilage
OPCS	H25	1.09442	0.0902234	0.0109404	1.62723e-16	7.56156	H25 Diagnostic endoscopic examination of lower bowel using fibreoptic sigmoidoscope
ICD10	M23	1.13253	0.124453	0.0154799	9.01232e-16	3.61814	M23 Internal derangement of knee
ICD10	I25	1.10352	0.0985078	0.0125772	4.79283e-15	5.90017	I25 Chronic ischaemic heart disease
OPCS	K63	1.10511	0.0999425	0.0128514	7.43841e-15	5.51165	K63 Contrast radiology of heart
ICD10	F41	1.20614	0.187428	0.0247339	3.51475e-14	1.3827	F41 Other anxiety disorders
ICD10	M48	1.25356	0.225987	0.0299688	4.67353e-14	0.940932	M48 Other spondylopathies
OPCS	H22	1.06746	0.065278	0.0087181	7.01201e-14	12.7296	H22 Diagnostic endoscopic examination of colon
OPCS	U21	1.11643	0.110134	0.0148047	1.01344e-13	3.9817	U21 Diagnostic imaging procedures
OPCS	W40	1.16289	0.150904	0.0206696	2.86071e-13	2.02662	W40 Total prosthetic replacement of knee joint using cement
ICD10	I84	1.09432	0.0901367	0.0126249	9.3615e-13	5.54825	I84 Haemorrhoids
OPCS	M45	1.07839	0.0754665	0.0108534	3.56961e-12	7.79035	M45 Diagnostic endoscopic examination of bladder
ICD10	G56	1.13706	0.128444	0.0187532	7.4286e-12	2.4401	G56 Mononeuropathies of upper limb
ICD10	G55	1.22865	0.205919	0.0301346	8.29711e-12	0.925957	G55 Nerve root and plexus compressions in diseases classified elsewhere
ICD10	M15	1.23895	0.214262	0.03154	1.09573e-11	0.851082	M15 Polyarthrosis
ICD10	K30	1.12609	0.118749	0.0176365	1.66004e-11	2.76622	K30 Dyspepsia
ICD10	N39	1.09772	0.093233	0.0139442	2.29134e-11	4.53245	N39 Other disorders of urinary system
OPCS	W84	1.18853	0.17272	0.0261566	4.02022e-11	1.23295	W84 Therapeutic endoscopic operations on other joint structure
ICD10	K58	1.18224	0.167407	0.0258376	9.22033e-11	1.26622	K58 Irritable bowel syndrome
OPCS	U05	1.10637	0.101085	0.0156899	1.17377e-10	3.52413	U05 Diagnostic imaging of central nervous system
ICD10	K62	1.08485	0.0814384	0.0127622	1.7566e-10	5.43012	K62 Other diseases of anus and rectum
OPCS	A73	1.28453	0.250395	0.0401589	4.51492e-10	0.519967	A73 Other operations on peripheral nerve
ICD10	K52	1.09757	0.0930946	0.01502	5.71765e-10	3.85441	K52 Other non-infective gastro-enteritis and colitis
OPCS	V25	1.24042	0.215453	0.0358689	1.89371e-09	0.653078	V25 Primary decompression operations on lumbar spine
OPCS	A57	1.25086	0.223833	0.0376047	2.64474e-09	0.593178	A57 Operations on spinal nerve root
OPCS	T79	1.24929	0.222572	0.0380056	4.73268e-09	0.580699	T79 Repair of muscle
ICD10	N92	1.10556	0.100353	0.017237	5.8164e-09	3.03661	N92 Excessive, frequent and irregular menstruation
ICD10	E03	1.09919	0.0945763	0.0163183	6.80295e-09	3.29201	E03 Other hypothyroidism
OPCS	A65	1.11999	0.113316	0.0197462	9.54365e-09	2.19551	A65 Release of entrapment of peripheral nerve at wrist
ICD10	K59	1.10979	0.104169	0.0182623	1.17e-08	2.57238	K59 Other functional intestinal disorders
OPCS	J43	1.24144	0.216274	0.0389445	2.80211e-08	0.554077	J43 Diagnostic endoscopic retrograde examination of bile duct and pancreatic duct
ICD10	K25	1.17484	0.16113	0.0293611	4.06841e-08	0.978369	K25 Gastric ulcer
ICD10	K20	1.11528	0.109107	0.0200503	5.27826e-08	2.12396	K20 Oesophagitis
ICD10	K92	1.11556	0.109352	0.0201606	5.8257e-08	2.09734	K92 Other diseases of digestive system
OPCS	O29	1.17065	0.157557	0.0294781	9.04802e-08	0.967554	O29 Excision of bone
ICD10	F10	1.14698	0.13713	0.0256772	9.26806e-08	1.29118	F10 Mental and behavioural disorders due to use of alcohol
ICD10	J34	1.12832	0.120727	0.0232707	2.12629e-07	1.56572	J34 Other disorders of nose and nasal sinuses
ICD10	G47	1.14078	0.131712	0.025919	3.74103e-07	1.2604	G47 Sleep disorders
OPCS	H20	1.08131	0.0781719	0.0154014	3.86228e-07	3.69551	H20 Endoscopic extirpation of lesion of colon
ICD10	G43	1.20143	0.183509	0.0363143	4.34096e-07	0.635607	G43 Migraine
OPCS	S47	1.15883	0.147412	0.0292023	4.46568e-07	0.986689	S47 Opening of skin
OPCS	S06	1.0524	0.0510732	0.0105074	1.16985e-06	8.25042	S06 Other excision of lesion of skin
OPCS	U20	1.09791	0.093409	0.019294	1.28956e-06	2.30948	U20 Diagnostic echocardiography
OPCS	H52	1.12646	0.119081	0.0246563	1.36771e-06	1.39018	H52 Destruction of haemorrhoid
OPCS	E03	1.13895	0.130107	0.0271845	1.7009e-06	1.14226	E03 Operations on septum of nose
OPCS	O16	1.11452	0.108427	0.0228118	2.00303e-06	1.63145	O16 Body region
ICD10	M67	1.15781	0.14653	0.0310209	2.31721e-06	0.873544	M67 Other disorders of synovium and tendon
OPCS	W08	1.15169	0.141233	0.0300745	2.65159e-06	0.930948	W08 Other excision of bone
OPCS	W83	1.16567	0.153294	0.0330053	3.40873e-06	0.770383	W83 Therapeutic endoscopic operations on other articular cartilage
ICD10	K22	1.09478	0.0905504	0.019519	3.49941e-06	2.24958	K22 Other diseases of oesophagus
OPCS	Q18	1.06314	0.0612262	0.0133921	4.83519e-06	5.13644	Q18 Diagnostic endoscopic examination of uterus
ICD10	I26	1.15268	0.14209	0.0311149	4.95665e-06	0.870216	I26 Pulmonary embolism
ICD10	M16	1.08538	0.0819306	0.0179724	5.14739e-06	2.68719	M16 Coxarthrosis [arthrosis of hip]
ICD10	B96	1.09757	0.0930966	0.0206323	6.41665e-06	2.00416	B96 Other bacterial agents as the cause of diseases classified to other chapters
OPCS	T43	1.12524	0.117992	0.0262026	6.69798e-06	1.24293	T43 Diagnostic endoscopic examination of peritoneum
ICD10	N81	1.08528	0.0818349	0.0183074	7.82037e-06	2.63977	N81 Female genital prolapse
ICD10	J22	1.10356	0.0985415	0.0220657	7.97592e-06	1.74875	J22 Unspecified acute lower respiratory infection
ICD10	M65	1.12238	0.115455	0.0259163	8.39281e-06	1.25874	M65 Synovitis and tenosynovitis
OPCS	W59	1.15195	0.141457	0.0317711	8.49292e-06	0.838602	W59 Fusion of joint of toe
ICD10	M10	1.15097	0.140604	0.0327515	1.76236e-05	0.788686	M10 Gout
ICD10	K63	1.0699	0.0675672	0.0158909	2.11929e-05	3.44176	K63 Other diseases of intestine
OPCS	W91	1.18754	0.171882	0.0404505	2.14548e-05	0.512479	W91 Other manipulation of joint
ICD10	M20	1.08632	0.0827921	0.0195047	2.18867e-05	2.27454	M20 Acquired deformities of fingers and toes
ICD10	N94	1.15	0.13976	0.0330027	2.28743e-05	0.774542	N94 Pain and other conditions associated with female genital organs and menstrual cycle
ICD10	D12	1.07498	0.0722978	0.0171629	2.52611e-05	2.94759	D12 Benign neoplasm of colon, rectum, anus and anal canal
ICD10	M06	1.1377	0.129009	0.0307497	2.72331e-05	0.893511	M06 Other rheumatoid arthritis
OPCS	W85	1.12461	0.117434	0.0281622	3.04709e-05	1.06156	W85 Therapeutic endoscopic operations on cavity of knee joint
ICD10	K81	1.1666	0.15409	0.0372211	3.47535e-05	0.605657	K81 Cholecystitis
ICD10	K43	1.1385	0.129716	0.0313338	3.47605e-05	0.856073	K43 Ventral hernia
OPCS	W28	1.10138	0.0965643	0.0233823	3.63059e-05	1.54908	W28 Other internal fixation of bone
ICD10	I80	1.1287	0.121063	0.0304261	6.92333e-05	0.909318	I80 Phlebitis and thrombophlebitis
OPCS	Q07	1.07723	0.0743943	0.0189059	8.32008e-05	2.4401	Q07 Abdominal excision of uterus
OPCS	H23	1.12654	0.11915	0.0303735	8.75109e-05	0.913478	H23 Endoscopic extirpation of lesion of lower bowel using fibreoptic sigmoidoscope
ICD10	K76	1.13676	0.128186	0.0328631	9.5952e-05	0.778702	K76 Other diseases of liver
OPCS	T59	1.15486	0.143981	0.0370097	0.00010009	0.612313	T59 Excision of ganglion
ICD10	I50	1.10629	0.101009	0.0259653	0.000100182	1.26539	I50 Heart failure
ICD10	J18	1.08176	0.0785898	0.0202495	0.000103993	2.08735	J18 Pneumonia, organism unspecified
OPCS	Q22	1.078	0.0751029	0.0194997	0.000117398	2.28952	Q22 Bilateral excision of adnexa of uterus
OPCS	E49	1.10529	0.100106	0.0260727	0.00012329	1.24626	E49 Diagnostic fibreoptic endoscopic examination of lower respiratory tract
ICD10	J32	1.15364	0.14292	0.0373452	0.000129709	0.600666	J32 Chronic sinusitis
ICD10	N93	1.11961	0.112979	0.0295713	0.000133141	0.967554	N93 Other abnormal uterine and vaginal bleeding
OPCS	E14	1.15902	0.147572	0.0390228	0.000155772	0.549917	E14 Operations on frontal sinus
OPCS	W87	1.13006	0.122267	0.0328459	0.000197299	0.77787	W87 Diagnostic endoscopic examination of knee joint
ICD10	N18	1.11076	0.105045	0.0282813	0.000203763	1.05907	N18 Chronic renal failure
OPCS	M47	1.06798	0.0657719	0.0178233	0.000224065	2.7213	M47 Urethral catheterisation of bladder
ICD10	I95	1.10429	0.0992006	0.0271063	0.000252523	1.15058	I95 Hypotension
OPCS	E36	1.11688	0.110542	0.0312525	0.00040461	0.861065	E36 Diagnostic endoscopic examination of larynx
ICD10	A04	1.14196	0.13275	0.0376707	0.000425167	0.590682	A04 Other bacterial intestinal infections
ICD10	H02	1.09012	0.0862833	0.0249678	0.000548694	1.3594	H02 Other disorders of eyelid
OPCS	T72	1.11815	0.111673	0.0323541	0.000557305	0.804493	T72 Other operations on sheath of tendon
ICD10	N80	1.10951	0.103917	0.0301936	0.00057807	0.929285	N80 Endometriosis
OPCS	E08	1.12225	0.115338	0.0337161	0.000624268	0.738769	E08 Other operations on internal nose
ICD10	N17	1.10135	0.0965337	0.0283066	0.000648938	1.05657	N17 Acute renal failure
OPCS	M76	1.14158	0.13241	0.038862	0.000656369	0.554908	M76 Therapeutic endoscopic operations on urethra
OPCS	E13	1.11862	0.112096	0.0329116	0.000659299	0.775374	E13 Other operations on maxillary antrum
ICD10	N20	1.0969	0.0924864	0.0271601	0.000661073	1.14642	N20 Calculus of kidney and ureter
OPCS	S13	1.11067	0.10496	0.0308746	0.000674964	0.883527	S13 Punch biopsy of skin
OPCS	F09	1.08549	0.0820305	0.0241766	0.000691379	1.44676	F09 Surgical removal of tooth
ICD10	K42	1.10993	0.104293	0.030795	0.000707404	0.888519	K42 Umbilical hernia
OPCS	U35	1.11784	0.111396	0.0331931	0.000790756	0.762895	U35 Other diagnostic imaging of vascular system
OPCS	K75	1.08561	0.0821387	0.0244874	0.00079558	1.42263	K75 Percutaneous transluminal balloon angioplasty and insertion of stent into coronary artery
OPCS	U08	1.1308	0.122922	0.0372267	0.000960064	0.605657	U08 Diagnostic imaging of abdomen
ICD10	K08	1.12596	0.118632	0.0361128	0.00101964	0.643095	K08 Other disorders of teeth and supporting structures
OPCS	C12	1.08265	0.0794082	0.0242406	0.00105351	1.43927	C12 Extirpation of lesion of eyelid
ICD10	J96	1.14259	0.1333	0.0407241	0.00106321	0.505824	J96 Respiratory failure, not elsewhere classified
ICD10	G40	1.10572	0.100495	0.0307654	0.00108893	0.887687	G40 Epilepsy
ICD10	I73	1.1077	0.102288	0.0314957	0.00116353	0.85025	I73 Other peripheral vascular diseases
ICD10	K31	1.07461	0.0719547	0.0223618	0.00129198	1.7005	K31 Other diseases of stomach and duodenum
OPCS	Q12	1.0873	0.0836996	0.0261025	0.00134326	1.26123	Q12 Intrauterine contraceptive device
ICD10	N32	1.06651	0.0643898	0.0202541	0.00147734	2.09484	N32 Other disorders of bladder
ICD10	D50	1.07128	0.0688497	0.021832	0.00161265	1.78203	D50 Iron deficiency anaemia
OPCS	E04	1.10787	0.102436	0.032501	0.00162288	0.796173	E04 Operations on turbinate of nose
ICD10	H91	1.11873	0.112196	0.0356093	0.00162848	0.66223	H91 Other hearing loss
ICD10	D17	1.07712	0.0742941	0.0237927	0.00179284	1.49501	D17 Benign lipomatous neoplasm
ICD10	I83	1.05807	0.0564474	0.018177	0.00190002	2.59567	I83 Varicose veins of lower extremities
ICD10	L72	1.06512	0.0630842	0.020507	0.00209641	2.02163	L72 Follicular cysts of skin and subcutaneous tissue
OPCS	E25	1.10008	0.0953865	0.0315878	0.00253	0.842762	E25 Diagnostic endoscopic examination of pharynx
ICD10	J98	1.10547	0.100273	0.0333653	0.00265311	0.755408	J98 Other respiratory disorders
ICD10	M24	1.11666	0.110339	0.037179	0.00299958	0.605657	M24 Other specific joint derangements
ICD10	B37	1.12868	0.121052	0.0408977	0.00307773	0.500832	B37 Candidiasis
ICD10	A09	1.07746	0.0746064	0.0253076	0.00319849	1.31947	A09 Diarrhoea and gastro-enteritis of presumed infectious origin
ICD10	N30	1.10779	0.102365	0.0350293	0.00347477	0.684692	N30 Cystitis
OPCS	S57	1.0814	0.0782594	0.0270609	0.00382834	1.15225	S57 Exploration of other skin of other site
ICD10	K66	1.10203	0.097152	0.0339013	0.00416043	0.730449	K66 Other disorders of peritoneum
OPCS	W58	1.11107	0.105326	0.0367676	0.00417499	0.620632	W58 Other reconstruction of joint
OPCS	T24	1.09662	0.0922304	0.0322943	0.00429107	0.806988	T24 Primary repair of umbilical hernia
ICD10	M81	1.07397	0.0713665	0.025219	0.00465676	1.35108	M81 Osteoporosis without pathological fracture
ICD10	K26	1.09874	0.0941683	0.0337683	0.00529272	0.737937	K26 Duodenal ulcer
OPCS	T70	1.11107	0.10532	0.038759	0.0065816	0.559068	T70 Adjustment to length of tendon
ICD10	J33	1.09307	0.0889912	0.0327907	0.00664937	0.781198	J33 Nasal polyp
ICD10	N40	1.05119	0.0499246	0.0184544	0.00682425	2.68885	N40 Hyperplasia of prostate
OPCS	W15	1.07245	0.0699432	0.0261834	0.00755617	1.24293	W15 Division of bone of foot
ICD10	D64	1.04818	0.0470572	0.017701	0.00785027	2.74376	D64 Other anaemias
ICD10	K60	1.09361	0.0894818	0.0338418	0.00819041	0.732945	K60 Fissure and fistula of anal and rectal regions
ICD10	I51	1.07769	0.0748233	0.0286121	0.00892026	1.03328	I51 Complications and ill-defined descriptions of heart disease
OPCS	L87	1.05791	0.0562983	0.0215819	0.00909149	1.82696	L87 Other operations on varicose vein of leg
ICD10	O68	0.917976	-0.0855841	0.0331412	0.00981141	0.81614	O68 Labour and delivery complicated by foetal stress [distress]
ICD10	N35	1.08953	0.0857419	0.0333453	0.0101308	0.755408	N35 Urethral stricture
OPCS	F10	1.09904	0.0944368	0.0369346	0.010562	0.614809	F10 Simple extraction of tooth
OPCS	M53	1.08362	0.0803103	0.0319158	0.0118588	0.831115	M53 Vaginal operations to support outlet of female bladder
OPCS	Q35	1.09163	0.0876728	0.0349133	0.0120336	0.698003	Q35 Endoscopic bilateral occlusion of fallopian tubes
ICD10	C34	1.10249	0.0975732	0.0398099	0.0142469	0.530782	C34 Malignant neoplasm of bronchus and lung
OPCS	K45	1.07634	0.0735652	0.0300609	0.0143969	0.943428	K45 Connection of thoracic artery to coronary artery
ICD10	H53	1.09108	0.0871719	0.0356911	0.01459	0.658902	H53 Visual disturbances
OPCS	W37	1.06612	0.0640219	0.0262599	0.0147685	1.23794	W37 Total prosthetic replacement of hip joint using cement
OPCS	T46	1.09963	0.0949706	0.0396776	0.0166858	0.532446	T46 Other drainage of peritoneal cavity
ICD10	E83	1.10215	0.0972629	0.0406751	0.0167929	0.506656	E83 Disorders of mineral metabolism
ICD10	J90	1.06306	0.0611528	0.0257674	0.0176317	1.27621	J90 Pleural effusion, not elsewhere classified
ICD10	I34	1.09578	0.0914658	0.0388616	0.0185911	0.55574	I34 Nonrheumatic mitral valve disorders
ICD10	I67	1.09435	0.0901578	0.038489	0.0191586	0.567388	I67 Other cerebrovascular diseases
ICD10	N95	1.04564	0.0446294	0.019201	0.0201079	2.39767	N95 Menopausal and other perimenopausal disorders
OPCS	K40	1.07427	0.0716407	0.030921	0.0205097	0.890183	K40 Saphenous vein graft replacement of coronary artery
ICD10	E14	1.09834	0.093796	0.0407001	0.0211911	0.505824	E14 Unspecified diabetes mellitus
ICD10	E10	1.08437	0.0810008	0.035654	0.0230951	0.659734	E10 Insulin-dependent diabetes mellitus
OPCS	L85	1.05515	0.0536792	0.023699	0.0235106	1.50998	L85 Ligation of varicose vein of leg
ICD10	L90	1.08436	0.0809909	0.0360652	0.0247246	0.644759	L90 Atrophic disorders of skin
ICD10	K13	1.08123	0.0780957	0.0348005	0.0248261	0.693012	K13 Other diseases of lip and oral mucosa
ICD10	D22	1.0622	0.0603468	0.0269524	0.0251549	1.15973	D22 Melanocytic naevi
ICD10	N50	1.08216	0.0789577	0.0354869	0.0260826	0.670549	N50 Other disorders of male genital organs
ICD10	L02	1.08835	0.0846667	0.0381806	0.0265867	0.574875	L02 Cutaneous abscess, furuncle and carbuncle
ICD10	B95	1.06719	0.0650283	0.0294287	0.0271269	0.971714	B95 Streptococcus and staphylococcus as the cause of diseases classified to other chapters
ICD10	N85	1.05951	0.0578024	0.0262586	0.0277166	1.23794	N85 Other noninflammatory disorders of uterus, except cervix
OPCS	T12	1.07954	0.0765366	0.0348139	0.0279169	0.693012	T12 Puncture of pleura
ICD10	I48	1.03525	0.0346389	0.0159266	0.0296369	3.50832	I48 Atrial fibrillation and flutter
OPCS	H48	1.07876	0.0758151	0.034908	0.0298667	0.68802	H48 Excision of lesion of anus
OPCS	S42	1.08478	0.0813761	0.0374781	0.0299084	0.597338	S42 Suture of skin of other site
ICD10	N48	1.09224	0.0882322	0.040988	0.0313475	0.500832	N48 Other disorders of penis
ICD10	N73	1.0798	0.0767755	0.035778	0.0318824	0.656406	N73 Other female pelvic inflammatory diseases
OPCS	W38	1.06237	0.0605018	0.0284581	0.0335039	1.04493	W38 Total prosthetic replacement of hip joint not using cement
ICD10	N83	1.05686	0.055306	0.0264503	0.0365331	1.21547	N83 Noninflammatory disorders of ovary, Fallopian tube and broad ligament
ICD10	L03	1.04688	0.0458129	0.0221657	0.0387496	1.72879	L03 Cellulitis
OPCS	C90	1.05168	0.0503907	0.024402	0.0389208	1.43428	C90 Local anaesthetics for ophthalmology procedures
OPCS	Q17	1.04596	0.0449318	0.0218097	0.0393816	1.81032	Q17 Therapeutic endoscopic operations on uterus
OPCS	W79	1.07347	0.0708983	0.0347035	0.041055	0.702163	W79 Soft tissue operations on joint of toe
OPCS	A55	1.05496	0.0535035	0.0263201	0.042073	1.21714	A55 Diagnostic spinal puncture
OPCS	T41	1.08437	0.0810033	0.0399214	0.0424513	0.52579	T41 Other open operations on peritoneum
OPCS	H28	1.07027	0.0679154	0.0343501	0.0480243	0.710483	H28 Diagnostic endoscopic examination of sigmoid colon using rigid sigmoidoscope
OPCS	R24	0.953965	-0.0471278	0.0240422	0.0499712	1.74958	R24 Normal delivery
ICD10	L57	1.07849	0.0755654	0.0389064	0.0521086	0.554908	L57 Skin changes due to chronic exposure to nonionising radiation
ICD10	N28	1.07847	0.0755438	0.0394373	0.0554235	0.539101	N28 Other disorders of kidney and ureter, not elsewhere classified
ICD10	K04	1.07564	0.0729152	0.0383593	0.0573219	0.569052	K04 Diseases of pulp and periapical tissues
OPCS	R18	0.926859	-0.0759538	0.0409828	0.0638381	0.510815	R18 Other caesarean delivery
ICD10	C77	1.04775	0.0466467	0.0254282	0.0665881	1.31032	C77 Secondary and unspecified malignant neoplasm of lymph nodes
OPCS	M70	1.04219	0.0413245	0.0227547	0.0693565	1.69301	M70 Other operations on outlet of male bladder
ICD10	K40	1.0282	0.027805	0.01544	0.071728	3.81281	K40 Inguinal hernia
ICD10	E86	1.06472	0.0627129	0.0354152	0.0765956	0.669717	E86 Volume depletion
OPCS	O30	1.05589	0.054382	0.0308182	0.0776305	0.885191	O30 Other large intestine
ICD10	L98	1.04522	0.0442288	0.0251819	0.0790246	1.33195	L98 Other disorders of skin and subcutaneous tissue, not elsewhere classified
OPCS	C71	1.02487	0.0245644	0.0140077	0.079493	4.62063	C71 Extracapsular extraction of lens
ICD10	K56	1.05491	0.0534589	0.0306339	0.0809687	0.896839	K56 Paralytic ileus and intestinal obstruction without hernia
OPCS	P23	1.03882	0.0380843	0.0218967	0.0819876	1.81947	P23 Other repair of prolapse of vagina
OPCS	K49	1.05901	0.0573314	0.0332045	0.0842362	0.766223	K49 Transluminal balloon angioplasty of coronary artery
ICD10	I21	1.03777	0.0370749	0.0215076	0.0847433	1.85857	I21 Acute myocardial infarction
ICD10	M72	1.05178	0.0504812	0.0295415	0.0874838	0.968386	M72 Fibroblastic disorders
OPCS	W36	1.05122	0.0499481	0.0293669	0.0889748	0.977537	W36 Diagnostic puncture of bone
OPCS	R27	0.936184	-0.0659429	0.0388641	0.0897425	0.575707	R27 Other operations to facilitate delivery
ICD10	C44	1.03102	0.0305455	0.0181327	0.0920751	2.62729	C44 Other malignant neoplasms of skin
OPCS	C75	1.02385	0.023567	0.0140168	0.0926969	4.61314	C75 Prosthesis of lens
OPCS	A84	1.06916	0.0668735	0.0397771	0.0927225	0.52995	A84 Neurophysiological operations
OPCS	N30	1.06412	0.0621487	0.0372344	0.0950933	0.608985	N30 Operations on prepuce
ICD10	H25	1.03546	0.0348443	0.0213277	0.102309	1.90017	H25 Senile cataract
ICD10	D25	1.03184	0.0313431	0.0192142	0.102837	2.35691	D25 Leiomyoma of uterus
ICD10	O70	0.958594	-0.0422872	0.0266688	0.112821	1.36356	O70 Perineal laceration during delivery
ICD10	K02	1.0537	0.0523069	0.0333561	0.116849	0.754576	K02 Dental caries
OPCS	Q10	1.0342	0.0336248	0.0220722	0.127659	1.77787	Q10 Curettage of uterus
ICD10	I47	1.05061	0.0493675	0.032737	0.131554	0.784526	I47 Paroxysmal tachycardia
OPCS	Q55	1.04363	0.0427054	0.028943	0.140078	1.01331	Q55 Other examination of female genital tract
OPCS	T20	1.02351	0.0232395	0.0157753	0.140707	3.63062	T20 Primary repair of inguinal hernia
OPCS	T67	1.05231	0.050984	0.0353541	0.149275	0.672213	T67 Primary repair of tendon
OPCS	Q11	0.949254	-0.0520786	0.0364644	0.153232	0.644759	Q11 Other evacuation of contents of uterus
ICD10	C79	1.04557	0.0445609	0.0314482	0.156494	0.851913	C79 Secondary malignant neoplasm of other sites
ICD10	H35	0.957461	-0.0434708	0.0319163	0.17319	0.829451	H35 Other retinal disorders
OPCS	T86	0.957424	-0.0435087	0.0321513	0.175976	0.8203	T86 Sampling of lymph nodes
ICD10	E87	1.03543	0.0348212	0.0257364	0.176058	1.27953	E87 Other disorders of fluid, electrolyte and acid-base balance
OPCS	T52	1.0441	0.0431599	0.0326566	0.186292	0.791181	T52 Excision of other fascia
OPCS	E85	1.04411	0.0431626	0.0327347	0.187317	0.785358	E85 Ventilation support
OPCS	M61	0.95006	-0.0512302	0.0389875	0.18884	0.556572	M61 Open excision of prostate
OPCS	M42	1.04607	0.0450366	0.0364983	0.217226	0.63228	M42 Endoscopic extirpation of lesion of bladder
ICD10	D23	1.03435	0.0337733	0.0288134	0.241142	1.01414	D23 Other benign neoplasms of skin
ICD10	H40	1.03242	0.0319028	0.0283078	0.259744	1.0574	H40 Glaucoma
ICD10	H26	1.0172	0.0170566	0.0161754	0.291665	3.38186	H26 Other cataract
OPCS	Q02	0.961744	-0.0390065	0.0389164	0.316191	0.554077	Q02 Destruction of lesion of cervix uteri
ICD10	G45	1.03693	0.0362628	0.036466	0.320016	0.63228	G45 Transient cerebral ischaemic attacks and related syndromes
OPCS	C79	0.971761	-0.0286452	0.0288142	0.320157	1.01747	C79 Operations on vitreous body
OPCS	U07	1.0404	0.0396034	0.0399013	0.320937	0.526622	U07 Diagnostic imaging of chest
ICD10	K35	1.03583	0.0352061	0.0356052	0.322765	0.661398	K35 Acute appendicitis
ICD10	I35	1.03825	0.0375332	0.0380107	0.323429	0.582363	I35 Nonrheumatic aortic valve disorders
ICD10	H33	0.969235	-0.0312482	0.0323549	0.334146	0.803661	H33 Retinal detachments and breaks
ICD10	L82	1.03196	0.0314606	0.0336212	0.34941	0.74376	L82 Seborrhoeic keratosis
ICD10	N13	1.03444	0.0338575	0.0365412	0.354158	0.62812	N13 Obstructive and reflux uropathy
ICD10	I44	1.02913	0.0287098	0.0314679	0.361584	0.853577	I44 Atrioventricular and left bundle-branch block
ICD10	C67	1.03641	0.0357617	0.0399376	0.370552	0.527454	C67 Malignant neoplasm of bladder
OPCS	H51	1.02968	0.0292528	0.0342409	0.392927	0.716306	H51 Excision of haemorrhoid
OPCS	C82	0.971491	-0.0289234	0.0370603	0.435132	0.611481	C82 Destruction of lesion of retina
ICD10	A41	1.0241	0.0238181	0.0313366	0.44721	0.856905	A41 Other septicaemia
OPCS	R32	0.978334	-0.021904	0.030464	0.472132	0.995008	R32 Repair of obstetric laceration
ICD10	N84	1.01329	0.0131999	0.0185582	0.476916	2.53993	N84 Polyp of female genital tract
OPCS	K60	1.02608	0.025744	0.0368891	0.485256	0.6198	K60 Cardiac pacemaker system introduced through vein
OPCS	T87	1.01619	0.0160558	0.0230348	0.485788	1.60233	T87 Excision or biopsy of lymph node
OPCS	T36	1.02838	0.0279813	0.0407387	0.492179	0.506656	T36 Operations on omentum
ICD10	I49	1.02515	0.0248426	0.0362785	0.493486	0.638103	I49 Other cardiac arrhythmias
OPCS	Q01	1.02241	0.0221591	0.0333418	0.506304	0.758735	Q01 Excision of cervix uteri
OPCS	H01	1.02426	0.0239685	0.0362507	0.508493	0.638103	H01 Emergency excision of appendix
OPCS	H33	1.02487	0.024561	0.0383001	0.521341	0.572379	H33 Excision of rectum
OPCS	R15	0.978049	-0.0221958	0.0348017	0.523618	0.734609	R15 Other induction of labour
OPCS	W20	0.985135	-0.0149762	0.0236761	0.527033	1.50998	W20 Primary open reduction of fracture of bone and extramedullary fixation
ICD10	I45	1.02502	0.0247085	0.0401236	0.53802	0.520799	I45 Other conduction disorders
OPCS	L91	1.01674	0.016603	0.0272305	0.542046	1.13727	L91 Other vein related operations
ICD10	C78	1.01666	0.0165182	0.0277707	0.551973	1.09567	C78 Secondary malignant neoplasm of respiratory and digestive organs
OPCS	M65	1.01644	0.0163092	0.0285329	0.567599	1.06572	M65 Endoscopic resection of outlet of male bladder
ICD10	K51	1.01855	0.0183806	0.0331142	0.578848	0.765391	K51 Ulcerative colitis
OPCS	O14	1.01798	0.0178198	0.0339627	0.599801	0.732113	O14 Other lymph node
OPCS	T85	1.01155	0.0114867	0.0249412	0.64512	1.36606	T85 Block dissection of lymph nodes
OPCS	E09	1.0116	0.0115372	0.0306629	0.706725	0.895175	E09 Operations on external nose
OPCS	S27	0.985601	-0.0145033	0.0399703	0.716715	0.524958	S27 Other local flap of skin
ICD10	C18	1.01218	0.0121112	0.0344026	0.724805	0.711314	C18 Malignant neoplasm of colon
OPCS	Q08	1.00924	0.00919286	0.0269377	0.732906	1.17637	Q08 Vaginal excision of uterus
OPCS	R14	0.987894	-0.0121803	0.0371641	0.743105	0.637271	R14 Surgical induction of labour
ICD10	I63	0.989628	-0.0104258	0.0330845	0.752665	0.769551	I63 Cerebral infarction
OPCS	W19	1.01108	0.0110198	0.0353887	0.755502	0.669717	W19 Primary open reduction of fracture of bone and intramedullary fixation
OPCS	B28	0.996215	-0.00379222	0.0187285	0.839538	2.49584	B28 Other excision of breast
OPCS	N17	1.00502	0.00500759	0.0283508	0.859799	1.1198	N17 Excision of vas deferens
ICD10	C50	1.00302	0.00301186	0.0188012	0.872727	2.48336	C50 Malignant neoplasm of breast
ICD10	C43	0.994054	-0.00596351	0.0402666	0.882263	0.516639	C43 Malignant melanoma of skin
ICD10	D70	1.00403	0.00401993	0.0338755	0.905538	0.732113	D70 Agranulocytosis
OPCS	B27	1.00107	0.00106582	0.028156	0.969804	1.07238	B27 Total excision of breast
OPCS	W24	0.998915	-0.00108554	0.0335842	0.974214	0.744592	W24 Closed reduction of fracture of bone and internal fixation
ICD10	C61	1.00059	0.000594231	0.0248598	0.98093	1.41597	C61 Malignant neoplasm of prostate

## Sheet: ST3
Supplementary Table S3. Results of PRS-by-environment interactions.
The results from the logistic regression are depicted.
E is studied environmental factor/risk factor.
Positive coefficients indicates greater PRS-predicted risk of CBP when the risk factor is present (or with higher levels of the risk factor).
Covariate	Beta PRS	P-value PRS	Beta E	P-value E	Beta PRSxE	P-value PRSxE
Sex	0.222	1.08e-102	-0.057	0.000196	-0.015	0.34
Age	0.284	2.3e-07	0.006	6.21e-09	-0.001	0.21
BMI	0.255	3.97e-09	0.047	2.05e-209	-0.002	0.19
Income	0.197	2.76e-24	-0.192	3.33e-141	0.001	0.88
Education	0.136	0.0587	-0.05	1.34e-30	0.004	0.39
Alcohol	0.173	4.82e-25	0.091	5.29e-63	0.013	0.01
Smoking Status	0.21	5.73e-93	0.231	2.74e-95	-0.002	0.88
Physical Activity	0.242	5.7e-63	-0.007	0.0374	-0.007	0.03
Sleep	0.199	8.8e-05	-0.106	9.99e-49	0.002	0.79
Depression	0.217	6.98e-102	0.528	2.21e-244	-0.025	0.11
Height	0.358	0.0106	-0.003	0.0305	-0.001	0.31
Sit/Stand height	0.791	5.72e-07	0.633	0.0401	0.17	0.57
